# Supplementary material for: Small Bowel Detection for Wireless Capsule Endoscopy Using Convolutional Neural Networks with Temporal Filtering
Source: Diagnostics (Basel). 2022 Jul 31;12(8):1858. doi: 10.3390/diagnostics12081858 (PMC9406835; doi:10.3390/diagnostics12081858)
Supplement: Supplementary file 1 [file diagnostics-12-01858-s001.zip]

Archive with 1 entries (1 files):
- diagnostics-1817094-supplementary.pdf
